# Supplementary material for: Thalamic, cortical, and amygdala involvement in the processing of a natural sound cue of danger
Source: PLoS Biol. 2020 May 12;18(5):e3000674. doi: 10.1371/journal.pbio.3000674 (PMC7217448; doi:10.1371/journal.pbio.3000674)
Supplement: S1 Data — (XLSX) [file pbio.3000674.s006.xlsx]

## Sheet: Fig 1
Plot 1c)								Plot 1d)
	ArchT + light			Controls
	Avg	Avg - sem	Avg+sem	Avg	Avg - sem	Avg+sem		Subject	ArchT+light baseline	ArchT+light silence	ArchT+ light Δ freezing		Subject	Ct Baseline	CT silence	CT inc Δ freezing
-165	0	0	0	5.57037	1.25558	9.88516		AP 613	0	0	0		AP 631	6.4	92.8	86.4
-150	1.40952	0	2.81905	0	0	0		AP 614	0	0	0		AP 632	0	100	100
-135	1.29524	0	2.59048	0	0	0		AP 629	0	0	0		AP 635	0	96.1333	96.1333
-120	0	0	0	4.77037	1.86741	7.67333		AP 630	0	3.73333	3.73333		AP 650	0	89.0667	89.0667
-105	0	0	0	7.82222	3.01088	12.6336		AP 644	9.06667	31.0667	22		AP 653	9.06667	69.7333	60.6667
-90	1.29524	0	2.59048	5.86667	1.32237	10.411		AP 658	0	18.9333	18.9333		AP 654	0	66.1333	66.1333
-75	2.3619	0	4.72381	8.08889	4.22882	11.949		AP 679	4.13333	3.73333	-0.4		AP 672	0	64.9333	64.9333
-60	6.51429	0.799704	12.2289	1.86667	0.420753	3.31258		Median	0	3.73333	0		AP 675	0	8.8	8.8
-45	1.37143	0	2.74286	0	0	0							AP 676	0	3.33333	3.33333
-30	6.4381	2.17285	10.7033	3.37778	1.60623	5.14932							AP 683	0	31.3333	31.3333
-15	8.64762	3.27637	14.0189	4.53333	2.01196	7.05471							AP 688	0	76.8	76.8
0	0	0	0	9.45185	3.05953	15.8442							LA1	0	71.2	71.2
15	12.0762	4.47453	19.6779	57.1259	48.4935	65.7583							AP 717	3.73333	79.8667	76.1333
30	12.8381	4.12055	21.5556	72.9481	64.4263	81.47							AP 719	0	46.6667	46.6667
45	6.66667	4.06752	9.26581	72.2667	62.0765	82.4568							AP 721	0	97.8667	97.8667
60	9.37143	4.39124	14.3516	59.9704	50.1982	69.7425							Median	0	71.2	71.2
75	15.4286	7.00016	23.857	47.2	39.6571	54.7429

## Sheet: Fig 2
Plot 2b)		data refers toaverage number of c-fos positive cells per *10^5 micrometers ^2 (per animals)
		MGD					MGm					SG					PIL
	Subject	Continuous PlayBack	Silent gaps	Subject		Subject	Continuous PlayBack	Silent Gaps	Subject		Subject	Continuous PlayBack	Silent gaps	Subject		Subject	Continuous PlayBack	Silent gaps	Subject
	AP489	10.8652	6.23742	AP475		AP489	5.71429	2.85714	AP475		AP489	5.2381	2.22222	AP475		AP489	2.77778	4.07407	AP475
	AP490	5.75117	26.8612	PA477		AP490	15.3571	3.57143	PA477		AP490	4.04762	5.95238	PA477		AP490	7.40741	8.88889	PA477
	AP497	5.98592	25.7746	AP481		AP497	0	11.25	AP481		AP497	2.66667	11.6667	AP481		AP497	0.833333	30.7407	AP481
	AP498	5.73441	18.7324	AP483		AP498	5.35714	7.14286	AP483		AP498	2.61905	2.14286	AP483		AP498	3.88889	4.07407	AP483
			20.7042	AP485				10.5	AP485				5.66667	AP485				3.33333	AP485
			11.6197	AP487				13.75	AP487				7.22222	AP487				11.3889	AP487
			15.0704	AP496				13	AP496				7	AP496				2.22222	AP496
	Median	5.86854	18.7324			Median	5.53571	10.5			Median	3.35714	5.95238			Median	3.33333	4.07407
Plot 2d)		Silent Gaps
	Subject	AP 475	AP 477	AP 481	AP 483	AP 485	AP 487	AP 496		Avg	pvalue
	avr 6.24/6.12	13.7324	45.7746	29.7535	34.507	33.0986	11.2676	22.1831	Posterior	27.1881	0.1909
	avr 6.00/5.88	1.05634	14.4366		10.9155	17.2535	22.5352	4.92958	Medial	11.8545	0.9524
	avr 5.76/5.64	0	10.5634	9.15493	4.92958	2.8169	1.05634	0	Anterior	4.07445	0.1909
		Continuous Playback
	Subject	AP 489	AP 490	AP 497	AP 498		Avg	pvalue
	avr 6.24/6.12	19.7183	9.85915	5.98592	11.0915	Posterior	11.6637	0.9760
	avr 6.00/5.88	9.85915	5.98592	10.9155	2.11268	Medial	7.21831	0.5893
	avr 5.76/5.64	2.11268	1.40845	1.05634	0.528169	Anterior	1.27641	0.9760
Behavioral data
		Silent Gaps					Continuous Playback
	Subject	Avg pre sil	Avg sil	Δ freezing			Avg pre sil	Avg sil	Δ freezing
	AP475	0	71.1333	71.1333		AP489	0	0	0
	AP477	13.9333	68.2667	54.3333		AP490	0	27.7333	27.7333
	AP481	30.6	52.0667	21.4667		AP497	3.06667	0	-3.06667
	AP483	0	0	0		AP498	87.0667	82.4667	-4.6
	AP485	33.8667	69.1333	35.2667		mediana	1.53333	13.8667	-1.53333
	AP487	26.4	70.2	43.8
	AP496	13.4667	53.7333	40.2667
	mediana	13.9333	68.2667	40.2667

## Sheet: Fig 3
Plot 3c)									Plot 3d)
		ArchT + light			Controls
		Avg	Avg - sem	Avg+sem	Avg	Avg - sem	Avg+sem		Subject	ArchT+light baseline	ArchT+light silence	ArchT+ light Δ freezing		Subject	Ct baseline	CT silence	CT Δ freezing
	-165	0	0	0	6.07179	0	12.1436		AP 663	0	17.0667	17.0667		AP 706	20.1333	53.8667	33.7333
	-150	0	0	0	5.33333	1.07126	9.5954		AP 666	0	0	0		AP 713	0	90.2667	90.2667
	-135	1.06667	0	2.13333	11.2615	3.54933	18.9737		AP 669	0	8.13333	8.13333		AP 732	11.0667	91.6	80.5333
	-120	5.18095	1.89025	8.47165	15.3436	7.54653	23.1407		AP 671	0	78.6667	78.6667		AP 733	3.86667	51.6	47.7333
	-105	2.32381	0.86703	3.78059	12.2051	6.70391	17.7063		AP 699	0	0	0		AP 734	13.4667	65.3333	51.8667
	-90	0	0	0	17.8462	10.7308	24.9615		AP 701	0	0	0		AP 735	0	38.2667	38.2667
	-75	2.32381	0	4.64762	11.6923	7.31783	16.0668		AP 727	0	7.73333	7.73333		AP 736	6.93333	0	-6.93333
	-60	4.07619	0	8.15238	19.6103	12.5002	26.7203		Median	0	7.73333	7.73333		AP 737	0	51.2	51.2
	-45	0	0	0	16.9436	9.42451	24.4627							AP 695	0	100	100
	-30	0	0	0	5.7641	2.75248	8.77573							AP 705	5.33333	95.8667	90.5333
	-15	1.18095	0	2.3619	5.51795	2.66539	8.37051							AP 725	0	40.5333	40.5333
	0	3.31429	1.10465	5.52392	4.57436	2.45908	6.68963							AP 726	0	68.9333	68.9333
	15	17.7143	7.10047	28.3281	38.7487	27.7936	49.7039							AP 731	0	47.4667	47.4667
	30	15.7333	6.73527	24.7314	58.2564	48.954	67.5588							Median	0	53.8667	51.2
	45	17.5619	5.05069	30.0731	68.1846	59.5208	76.8484
	60	20.3048	6.68431	33.9252	70.0923	62.3075	77.8772
	75	25.1048	13.347	36.8625	52.4718	43.0667	61.8769
Plot 3e)
	Subject	ArchT+light Pretone	ArchT+light Tone	Δ freezing				CT Pretone	CT tone	CT Δ freezing
	AP 663	13.3333	93.3333	80			AP 706	40	80	40
	AP 666	0	80	80			AP 713	60	73.3333	13.3333
	AP 669	46.6667	73.3333	26.6667			AP 733	13.3333	46.6667	33.3333
	AP 699	46.6667	86.6667	40			AP 735	13.3333	66.6667	53.3333
	AP 701	13.3333	86.6667	73.3333			AP 736	6.66667	86.6667	80
	AP 727	6.66667	60	53.3333			AP 737	13.3333	80	66.6667
	AP 671	2.66667	93.3333	90.6667			AP 732	13.33	86.67	73.34
	median	13.3333	86.6667	73.3333			AP 734	0	80	80
							AP 695	6.66667	6.66667	0
							AP 705	33.3333	46.6667	13.3333
							AP 725	0	93.3333	93.3333
							AP 726	13.3333	40	26.6667
							AP 731	20	53.3333	33.3333
							median	13.3333	73.3333	40

## Sheet: Fig 4
Plot 4a)								Plot 4b)
	PBS			Muscimol
	avg	avg + sem	avg - sem	avg	avg + sem	avg - sem			PBS baseline	PBS silence	PBS Δ freezing			Mus baseline	Mus baseline	Musc Δ freezing
-165	2.47619	4.79245	0.159926	1.06667	2.13333	0		MF53	0	96.8	96.8		MF56	0	0	0
-150	2.06667	3.42804	0.705295	0	0	0		MF54	3.73333	0	-3.73333		MF60	26	100	74
-135	3.9	7.8	0	1.18095	2.3619	0		MF55	0	12	12		MF73	0	3.73333	3.73333
-120	1.86667	3.08869	0.644647	6.13333	10.4961	1.77053		MF79	10.4	39.8667	29.4667		MF75	3.73333	100	96.2667
-105	0	0	0	1.6381	3.27619	0		MF149	3.73333	5.6	1.86667		MF 146	3.73333	97.8667	94.1333
-90	1.13333	2.26667	0	0	0	0		A1PBS	0	40.5333	40.5333		A7MUS	12.1333	100	87.8667
-75	0	0	0	1.29524	2.59048	0		A3PBS	0	32	32		A10MUS	2.66667	100	97.3333
-60	0	0	0	6.09524	10.8539	1.33653		A5PBS	0	84.6667	84.6667		Median	3.73333	100	87.8667
-45	2.6	5.2	0	5.14286	10.2857	0		Median	0	35.9333	30.7333
-30	5.6	10.2265	0.973506	8.99048	14.3193	3.66168
-15	1.86667	3.08869	0.644647	5.29524	8.66453	1.92594
0	1.03333	2.06667	0	18.8952	28.8476	8.9429
15	27.2333	40.5166	13.9501	66.8952	84.3908	49.3997
30	26.9667	39.6943	14.2391	79.0476	93.7711	64.3242
45	50.9	65.456	36.344	71.4286	89.8713	52.9858
60	51.7	67.728	35.672	71.3905	88.911	53.87
75	62.8333	77.4825	48.1842	68.6095	83.1696	54.0495
Plot 4d)								Plot 4e)
	PBS			Muscimol
	avg	avg + sem	avg - sem	avg	avg + sem	avg - sem
-165	28.7556	44.7917	12.7194	0	0	0			PBS baseline	PBS silence	PBS Δ freezing			Mus baseline	Mus baseline	Musc Δ freezing
-150	27.0222	44.3331	9.71138	0	0	0		MF97	0	5.33333	5.33333		MF100	0	0	0
-135	31.9556	52.1942	11.7169	0	0	0		MF98	0	92.9333	92.9333		MF101	0	0	0
-120	18.6667	34.6739	2.65941	0	0	0		MF103	0	79.4667	79.4667		MF124	0	0	0
-105	6.48889	12.9778	0	0	0	0		MF129	3.73333	98.9333	95.2		MF125	0	0	0
-90	6.26667	12.5333	0	0	0	0		MF133	0	71.6	71.6		MF134	0	0	0
-75	31.3333	48.6164	14.0503	0	0	0		MF135	0	92.6667	92.6667		MF137	0	0	0
-60	2.75556	5.51111	0	0	0	0		Median	0	86.0667	86.0667		Median	0	0	0
-45	3.37778	6.75556	0	0	0	0
-30	0	0	0	0	0	0
-15	0	0	0	0	0	0
0	7.51111	13.6512	1.37105	0	0	0
15	64.1333	80.5912	47.6755	3.11111	6.22222	0
30	73.6	89.7698	57.4302	0	0	0
45	68.4889	84.5237	52.4541	1.20773	2.41546	0
60	76.4889	90.2539	62.7239	0	0	0
75	58.9778	73.87	44.0855	2.51208	5.02415	0

## Sheet: S1 Fig
Plot S1c) S1e) and S1f)
	Subject	Ct light Baseline	CT light silence	CT ligh Δ freezing			Ct virus Baseline	CT virus silence	CT virus Δ freezing
	AP 631	6.4	92.8	86.4		AP 683	0	31.3333	31.3333
	AP 632	0	100	100		AP 688	0	76.8	76.8
	AP 635	0	96.1333	96.1333		LA1	0	71.2	71.2
	AP 650	0	89.0667	89.0667		AP 717	3.73333	79.8667	76.1333
	AP 653	9.06667	69.7333	60.6667		AP 719	0	46.6667	46.6667
	AP 654	0	66.1333	66.1333		AP 721	0	97.8667	97.8667
	AP 672	0	64.9333	64.9333		Median	0	74	73.6667
	AP 675	0	8.8	8.8
	AP 676	0	3.33333	3.33333
	Median	0	69.7333	66.1333
Plot S1d)
	Subject	ArchT+light baseline	ArchT+light silence	ArchT+ light Δ freezing
	AP 613	0	0	0
	AP 614	0	0	0
	AP 629	0	0	0
	AP 630	0	3.73333	3.73333
	AP 644	9.06667	31.0667	22
	AP 658	0	18.9333	18.9333
	AP 679	4.13333	3.73333	-0.4
	Median	0	3.73333	0

## Sheet: S3 Fig
Plot S3d) S3f) and S3g)
Subject	Ct light Baseline	CT light silence	CT ligh Δ freezing		Subject	Ct virus Baseline	CT virus silence	CT virus Δ freezing
AP 706	20.1333	53.8667	33.7333		AP 695	0	100	100
AP 713	0	90.2667	90.2667		AP 705	5.33333	95.8667	90.5333
AP 732	11.0667	91.6	80.5333		AP 725	0	40.5333	40.5333
AP 733	3.86667	51.6	47.7333		AP 726	0	68.9333	68.9333
AP 734	13.4667	65.3333	51.8667		AP 731	0	47.4667	47.4667
AP 735	0	38.2667	38.2667
AP 736	6.93333	0	-6.93333
AP 737	0	51.2	51.2		Median	0	68.9333	68.9333
	5.4	52.7333	49.4667
Plot S3e		same as above and
	ArchT+light baseline	ArchT+light silence	ArchT+lighΔ freezing
AP 663	0	17.0667	17.0667
AP 666	0	0	0
AP 669	0	8.13333	8.13333
AP 671	0	78.6667	78.6667
AP 699	0	0	0
AP 701	0	0	0
AP 727	0	7.73333	7.73333
	0	7.73333	7.73333

## Sheet: S4 Fig
Plot S4 a) and b)
	Silence experiments					Silence experiments
	ArchT+light baseline	ArchT+light silence	ArchT+ligh Δ freezing		Subject	Ct baseline	CT silence	Ct inc Δ freezing
AP 663	9.06667	10.6667	1.6		AP 706	0	39.4667	39.4667
AP 666	0	0	0		AP 713	14.9333	98.6667	83.7333
AP 669	0	42.6667	42.6667		AP 732	0	89.8667	89.8667
AP 671	14.1333	70.6667	56.5333		AP 733	0	0	0
AP 699	0	0	0		AP 734	22.4	88.5333	66.1333
AP 701	0	0	0		AP 735	0	0	0
AP 727	0	0	0		AP 736	0	0	0
	0	0	0		AP 737	0	21.0667	21.0667
					AP 695	0	43.4667	43.4667
					AP 705	10.6667	85.6	74.9333
					AP 725	11.4667	0	-11.4667
					AP 726	0	0	0
					AP 731	0	37.0667	37.0667
						0	37.0667	37.0667
	Tone test experiments					Tone test experiments
Animal	ArchT+light Pretone	ArchT+light Tone	Δ freezing		Subject	CT Pretone	CT tone	CT Δ freezing
AP 663	13.3333	93.3333	80		AP 706	40	80	40
AP 666	0	80	80		AP 713	60	73.3333	13.3333
AP 669	46.6667	73.3333	26.6667		AP 733	13.3333	46.6667	33.3333
AP 699	46.6667	86.6667	40		AP 735	13.3333	66.6667	53.3333
AP 701	13.3333	86.6667	73.3333		AP 736	6.66667	86.6667	80
AP 727	6.66667	60	53.3333		AP 737	13.3333	80	66.6667
AP 671	2.66667	93.3333	90.6667		AP 732	13.33	86.67	73.34
median	13.3333	86.6667	73.3333		AP 734	0	80	80
					AP 695	6.66667	6.66667	0
					AP 705	33.3333	46.6667	13.3333
					AP 725	0	93.3333	93.3333
					AP 726	13.3333	40	26.6667
					AP 731	20	53.3333	33.3333
						13.3333	73.3333	40
